# Supplementary material for: ROS-Mediated Anti-Tumor Effect of Coptidis Rhizoma against Human Hepatocellular Carcinoma Hep3B Cells and Xenografts
Source: Int J Mol Sci. 2021 Apr 30;22(9):4797. doi: 10.3390/ijms22094797 (PMC8124566; doi:10.3390/ijms22094797)
Supplement: Supplementary file 1 [file ijms-22-04797-s001.zip]

Archive with 2 entries (1 files):
- ijms-1178817-supplementary/
- ijms-1178817-supplementary/ijms-1178817-final-suppl..pdf
